# Supplementary material for: Modulation of the Structure of the Conjugated Polymer TMP and the Effect of Its Structure on the Catalytic Performance of TMP–TiO2 under Visible Light: Catalyst Preparation, Performance and Mechanism
Source: Materials (Basel). 2023 Feb 13;16(4):1563. doi: 10.3390/ma16041563 (PMC9965725; doi:10.3390/ma16041563)
Supplement: Supplementary file 1 [file materials-16-01563-s001.zip]

Archive with 1 entries (1 files):
- materials-2187612-supplementary.pdf
